# Supplementary material for: Comparative gene expression analysis in closely related dermatophytes reveals secondary metabolism as a candidate driver of virulence
Source: Microbiol Spectr. 2025 Oct 9;13(11):e01383-25. doi: 10.1128/spectrum.01383-25 (PMC12584700; doi:10.1128/spectrum.01383-25)
Supplement: Supplemental material 1 — RNAseq differential expression analysis (DESeq2) comparing T.benhamiae var. luteum and T.japonicum. [file spectrum.01383-25-s0001.xlsx]

## Sheet: List1
Supplementary 1: Result of the RNAseq analysis performed with the DESEq2 tool comparing T. benhamiae var. luteum and T. japonicum. Only first 85 statistically significant genes with p-adjusted value < 0.05 are shown. Genes related to secondary metabolism are marked by *.
Locus tag	BaseMean	log2 Fold Change	lfcSE	stat	pvalue	padj	Annotation NCBI	Annotation UniProt	Probable function
ARB_06975	1293.98	-13.7969	1.72584	-7.99433	1.30283e-15	5.27256e-12	hydrophobin, putative	hydrophobin A	surface hydrophobicity, adherence
ARB_05303	407.853	6.2573	0.940612	6.65237	2.88409e-11	5.83595e-08	uncharacterized protein	sulfotransferase family protein	sulfur-related processes
ARB_00847	208.718	-11.1649	1.76563	-6.3235	2.557e-10	3.4494e-07	uncharacterized protein	uncharacterized protein	-
ARB_07538*	134.951	6.84469	1.14263	5.99031	2.09444e-09	2.11905e-06	FAD binding monooxygenase, putative	FAD binding monooxygenase, putative	secondary metabolism, cluster b
ARB_03989	130.675	-10.4881	1.86689	-5.61794	1.93248e-08	1.56415e-05	uncharacterized protein	uncharacterized protein	-
ARB_04141	388.062	-8.45823	1.56253	-5.41316	6.19236e-08	4.17674e-05	uncharacterized protein	uncharacterized protein	-
ARB_01369	152.069	-10.7097	2.02702	-5.28346	1.26767e-07	7.32895e-05	uncharacterized protein	uncharacterized protein	-
ARB_07952	582.071	-8.09959	1.56684	-5.16938	2.34875e-07	0.000118817	uncharacterized protein	uncharacterized protein	-
ARB_05947	78.721	6.7162	1.30527	5.14543	2.6691e-07	0.00012002	uncharacterized protein	FAD-binding PCMH-type domain-containing protein	undetermined
ARB_07994*	55.5945	6.76388	1.37023	4.93632	7.96109e-07	0.000322185	conidial pigment polyketide synthase PksP/Alb1	non-reducing polyketide synthase nscA	secondary metabolism, cluster a
ARB_04859	116.809	5.04991	1.02834	4.91073	9.07361e-07	0.000333826	oxalate decarboxylase, putative	probable oxalate decarboxylase	primary metabolism
ARB_02085	51.5323	-9.13947	1.88559	-4.847	1.25343e-06	0.000422719	uncharacterized protein	methyltransferase domain-containing protein	various biochemical reactions
ARB_07989*	20.2507	7.98157	1.67462	4.7662	1.87734e-06	0.000542687	O-methyltransferase, putative	O-methyltransferase, putative	secondary metabolism, cluster a
ARB_07993*	29.3433	7.53292	1.57832	4.77275	1.81726e-06	0.000542687	uncharacterized protein	uncharacterized protein	secondary metabolism, cluster a
ARB_07534*	159.575	6.85723	1.45595	4.70978	2.47981e-06	0.000669053	LovB-like polyketide synthase, putative	non-reducing polyketide synthase nscA	secondary metabolism, cluster b
ARB_07518	71.8608	-9.6286	2.05475	-4.68603	2.78551e-06	0.000691816	uncharacterized protein	uncharacterized protein	-
ARB_04430	39.8024	-8.77625	1.87633	-4.67735	2.90607e-06	0.000691816	uncharacterized protein	uncharacterized protein	-
ARB_07536*	109.491	8.80272	1.91115	4.60598	4.10535e-06	0.00087444	uncharacterized protein	probable secreted aspartic protease	secondary metabolism, cluster b
ARB_04594	52.8681	8.37949	1.81592	4.61447	3.94102e-06	0.00087444	uncharacterized protein	STAS domain-containing protein	sulfur-related processes
ARB_03861	36.6446	5.11391	1.12015	4.56536	4.98638e-06	0.000877387	glutathione S-transferase Ure2-like, putative	glutathione S-transferase Ure2-like, putative	stress-related processes
ARB_07951	132.812	-8.29776	1.81036	-4.58349	4.57285e-06	0.000877387	uncharacterized protein	DUF3328 domain protein	undetermined
ARB_06429	81.5884	-9.81079	2.14746	-4.56856	4.91091e-06	0.000877387	O-methyltransferase	O-methyltransferase	various biochemical reactions
ARB_05141	36.5138	-8.64933	1.88679	-4.58415	4.5583e-06	0.000877387	uncharacterized protein	uncharacterized protein	-
ARB_05392	90.701	-7.73297	1.70621	-4.53226	5.83564e-06	0.000984035	uncharacterized protein	chitinase	cell wall-related processes
ARB_02932	101.536	6.79491	1.52387	4.459	8.2344e-06	0.00133298	RTA1 domain protein, putative	RTA1 domain protein, putative	undetermined
ARB_07276	38.8173	4.71599	1.06831	4.41444	1.01274e-05	0.00157637	uncharacterized protein	phosphoadenosine phosphosulphate reductase domain-containing protein	sulfur-related processes
ARB_05274	243.057	4.95792	1.13735	4.35921	1.30535e-05	0.00195658	conserved uncharacterized protein	uncharacterized protein	-
ARB_04644	104.991	-5.80769	1.33897	-4.33742	1.44163e-05	0.00208368	uncharacterized protein	lumazine-binding protein	undetermined
ARB_06173	38.3611	4.66002	1.07641	4.3292	1.49652e-05	0.00208841	zinc-containing alcohol dehydrogenase, putative	zinc-containing alcohol dehydrogenase, putative	undetermined
ARB_01072	12.6962	7.31436	1.69297	4.32044	1.55717e-05	0.00210063	carboxylesterase, putative	carboxylic ester hydrolase	various biochemical reactions
ARB_03721	98.9462	5.77653	1.3532	4.2688	1.96524e-05	0.00256559	uncharacterized protein	AB hydrolase-1 domain-containing protein	undetermined
ARB_07517	18.3552	-7.66489	1.80513	-4.24618	2.17447e-05	0.00270752	uncharacterized protein	acyl-protein thioesterase 1	sulfur-related processes
ARB_07246	48.4862	-9.05099	2.13327	-4.24277	2.20776e-05	0.00270752	uncharacterized protein	DUF1203 domain protein	undetermined
ARB_01258	65.5959	-3.8744	0.919905	-4.21173	2.53417e-05	0.00301641	uncharacterized protein	uncharacterized protein	-
ARB_01444	55.1232	-7.00936	1.67485	-4.18507	2.85082e-05	0.00329636	uncharacterized protein	glucan endo-1,3-beta-D-glucosidase	cell wall-related processes
ARB_07535*	67.6665	7.25217	1.7508	4.14221	3.4398e-05	0.00386691	uncharacterized protein	cytochrome P450	secondary metabolism, cluster b
ARB_05140	15.4768	-7.3993	1.79153	-4.13016	3.62505e-05	0.00396502	uncharacterized protein	protein kinase domain-containing protein	basic cellular processes
ARB_01724	99.0222	-5.23777	1.27585	-4.1053	4.03791e-05	0.0041556	Hsp90 binding co-chaperone (Sba1), putative	Hsp90 binding co-chaperone (Sba1), putative	basic cellular processes
ARB_07991*	14.3572	7.48275	1.82446	4.10136	4.10734e-05	0.0041556	Fasciclin domain family protein	fasciclin domain family protein	secondary metabolism, cluster a
ARB_04955	15.6217	-7.42857	1.80897	-4.10652	4.01669e-05	0.0041556	uncharacterized protein	uncharacterized protein	-
ARB_01579	13.4828	-7.21653	1.78447	-4.04408	5.25293e-05	0.00518502	uncharacterized protein	uncharacterized protein	-
ARB_07992*	36.7898	6.6565	1.66464	3.99876	6.3676e-05	0.00613564	short chain dehydrogenase/reductase family protein	short chain dehydrogenase/reductase family protein	secondary metabolism, cluster a
ARB_03514	22.0385	-7.93394	2.00679	-3.95354	7.70026e-05	0.0069251	class III chitinase ChiA2	class III chitinase	cell wall-related processes
ARB_00424	188.184	3.3299	0.841783	3.95577	7.62879e-05	0.0069251	uncharacterized protein	glutathione transferase	sulfur-related processes
ARB_05391	70.335	3.76473	0.95002	3.96279	7.40798e-05	0.0069251	PTR family peptide transporter, putative	PTR family peptide transporter, putative	transmembrane transport
ARB_00651	14.1573	-7.26247	1.84184	-3.94304	8.04537e-05	0.00707818	uncharacterized protein	HNH nuclease domain-containing protein	undetermined
ARB_06241	33.3492	-6.27225	1.61292	-3.88875	0.00010076	0.00867606	opsin, putative	opsin, putative	undetermined
ARB_05812	30.7384	4.2418	1.09936	3.85841	0.000114126	0.00962227	uncharacterized protein	fatty acid hydroxylase domain-containing protein	primary metabolism
ARB_03863	14.534	-7.33078	1.92002	-3.81808	0.000134492	0.0109563	uncharacterized protein	uncharacterized protein	-
ARB_01940	45.9708	4.01953	1.0532	3.81649	0.000135363	0.0109563	homogentisate 1,2-dioxygenase, putative	homogentisate 1,2-dioxygenase	various biochemical reactions
ARB_03395	35.7808	-4.26144	1.12774	-3.77875	0.000157617	0.0125074	solid-state culture expressed protein (Aos23), putative	solid-state culture expressed protein (Aos23), putative	undetermined
ARB_06838	10.3448	-6.82601	1.81363	-3.76374	0.000167393	0.0127819	GPI anchored endo-1,3(4)-beta-glucanase, putative	GPI anchored endo-1,3(4)-beta-glucanase, putative	cell wall-related processes
ARB_04645*	50.0847	-6.42122	1.70549	-3.76502	0.000166534	0.0127819	uncharacterized protein	catalase easC	secondary metabolism
ARB_01913	12.2817	-7.08456	1.88568	-3.75703	0.00017194	0.0128859	uncharacterized protein	uncharacterized protein	-
ARB_02208	53.4056	3.51772	0.940863	3.73882	0.000184884	0.0133612	uncharacterized protein	oxalate decarboxylase	primary metabolism
ARB_07818	43.1118	-3.31818	0.887275	-3.73975	0.000184207	0.0133612	cytochrome P450 monooxygenase, putative	cytochrome P450 monooxygenase, putative	various biochemical reactions
ARB_06800	10.1092	-6.7852	1.83045	-3.70686	0.000209849	0.0148993	uncharacterized protein	uncharacterized protein	-
ARB_07966*	46.2481	3.61111	0.976254	3.69895	0.000216496	0.0151062	uncharacterized protein	non-reducing polyketide synthase nscA	secondary metabolism
ARB_01650	21.1143	-5.56214	1.51248	-3.6775	0.000235532	0.0158866	uncharacterized protein	uncharacterized protein	-
ARB_00746	15.1989	5.8897	1.60096	3.67885	0.000234292	0.0158866	uncharacterized protein	major facilitator superfamily (MFS) profile domain-containing protein	transmembrane transport
ARB_04467	48.8587	-3.58251	0.978847	-3.65993	0.000252287	0.0167378	glucanase, putative	probable glucan 1,3-beta-glucosidase	cell wall-related processes
ARB_04431	10.9124	-6.9198	1.89878	-3.64434	0.000268075	0.0174984	uncharacterized protein	altered inheritance of mitochondria protein 9, mitochondrial	undetermined
ARB_01248	42.9652	4.08716	1.13512	3.60065	0.000317424	0.0203907	zinc-containing alcohol dehydrogenase, putative	zinc-containing alcohol dehydrogenase, putative	undetermined
ARB_00248	11.1848	-6.96337	1.95065	-3.56977	0.000357296	0.0225934	NAD dependent epimerase/dehydratase family protein	NAD dependent epimerase/dehydratase family protein	undetermined
ARB_01027	89.8214	3.10126	0.87814	3.53162	0.000413017	0.0256368	uncharacterized protein	MFS-type efflux pump MFS1	transmembrane transport
ARB_07899	10.5955	-6.83716	1.93776	-3.52839	0.000418094	0.0256368	folylpolyglutamate synthetase, putative	folylpolyglutamate synthase	basic cellular processes
ARB_06251	19.1588	-7.70383	2.20324	-3.49659	0.000471244	0.0284645	uncharacterized protein	uncharacterized protein	-
ARB_04058	25.9108	-3.95282	1.13393	-3.48596	0.000490367	0.0291841	DNA repair and transcription factor Ada, putative	DNA repair and transcription factor Ada, putative	basic cellular processes
ARB_07483	1108.83	-3.1047	0.892742	-3.47771	0.000505713	0.0296612	heat shock protein Awh11, putative	heat shock protein Awh11, putative	basic cellular processes
ARB_03753	32.8238	5.25091	1.51176	3.47338	0.00051394	0.0297131	uncharacterized protein	major facilitator superfamily (MFS) profile domain-containing protein	transmembrane transport
ARB_02282	9.65714	-6.73983	1.94902	-3.45805	0.000544094	0.0304824	uncharacterized protein	uncharacterized protein	-
ARB_06102	8.01312	-6.46508	1.86915	-3.45884	0.000542505	0.0304824	uncharacterized protein	aminoglycoside phosphotransferase domain-containing protein	various biochemical reactions
ARB_04769	41.6713	6.71237	1.94267	3.45522	0.000549844	0.0304824	uncharacterized protein	probable neutral protease 2 homolog	secreted protease
ARB_05177	10.8603	-6.92317	2.0109	-3.44282	0.000575691	0.0314841	uncharacterized protein	up-regulated in Daf-2 domain-containing protein	undetermined
ARB_03519	22.9597	5.33246	1.55107	3.43793	0.000586185	0.0316306	uncharacterized protein	RTA1 domain protein	undetermined
ARB_07381	24.4509	-5.83537	1.7032	-3.42613	0.000612242	0.0326019	uncharacterized protein	uncharacterized protein	-
ARB_03167	7.48604	-6.36161	1.86797	-3.40562	0.000660136	0.0338174	uncharacterized protein	uncharacterized protein	-
ARB_07537*	18.5001	6.20516	1.8215	3.40663	0.000657713	0.0338174	polyketide synthase, putative	polyketide synthase, putative	secondary metabolism, cluster b
ARB_06539	16.4368	-7.50842	2.2033	-3.40781	0.000654874	0.0338174	uncharacterized protein	uncharacterized protein	-
ARB_07990*	16.0895	5.99479	1.77913	3.36951	0.000753024	0.0375458	conidial pigment biosynthesis oxidase Arb2	conidial pigment biosynthesis oxidase Arb2	secondary metabolism, cluster a
ARB_06768	28.1868	-3.47226	1.02968	-3.37218	0.000745744	0.0375458	phosphate-repressible phosphate permease, putative	phosphate transporter	transmembrane transport
ARB_05610	31.6435	-6.21071	1.84475	-3.36669	0.000760749	0.0375458	uncharacterized protein	uncharacterized protein	-
ARB_03617	213.204	-2.59335	0.773322	-3.35351	0.000797924	0.038906	uncharacterized protein	LEA domain protein	undetermined
ARB_05078	20.708	-5.5939	1.68863	-3.31269	0.00092403	0.0445184	uncharacterized protein	alpha-carbonic anhydrase domain-containing protein	undetermined
ARB_03396	32.9688	-4.99278	1.52153	-3.28143	0.00103282	0.0491746	uncharacterized protein	Tr-type G domain-containing protein	undetermined
