# Supplementary material for: Comparative gene expression analysis in closely related dermatophytes reveals secondary metabolism as a candidate driver of virulence
Source: Microbiol Spectr. 2025 Oct 9;13(11):e01383-25. doi: 10.1128/spectrum.01383-25 (PMC12584700; doi:10.1128/spectrum.01383-25)
Supplement: Supplemental material 2 — Primer sequences and evaluation of reference gene stability. [file spectrum.01383-25-s0002.xlsx]

## Sheet: Primers
Supplementary 2a: Primers used for this study, their sequences, melting temperature, the response efficiency (E) and the coefficient of determination (R^2)
Locus	Product (putative)	Primer forward	Primer reverse	Tm F/R [°C]	Exon-exon junction	Product length [nt]	E [%]	R^2
ARB_00701	Subtilisin 3 (Sub 3)	CATGCTTGCCCAGGGTGTTAG	CCTGGGTTGCGGATAACG	not known	not known	not known	96.2	0.992
ARB_06110	Dipeptidyl peptidase (DPP) IV	GAAGACATCCCAGTTCCTCTCGC	ACACTCCTTGTAGGTCAACAGCTT	63,65/62,56	-	121	97.3	0.998
ARB_06651	Dipeptidyl peptidase (DPP) V	TCCAGAGGACTTCATCTCTGCT	ACGTCACTGTCGGTAGTAAGAAC	61,15/60,47	1	177	95.9	0.999
ARB_00494	Leucin aminopeptidase 2 (Lap 2)	AACCGAACCACCTGGAATGTCA	GAACGGCGTTGTTGAGCTTGAA	62,86/62,74	-	184	94.2	0.998
ARB_04170	Aspartic-type endopeptidase (OPSB)	CTCGTCCAGTCCTCTCGGTGTT	GCAGGAAGGTTGGGATACGACTG	64,58/63,92	2	96	97.8	0.999
ARB_07638	Malate synthase	AACTTCCTAATGGAGGACGCTGCT	CCTTGTCAACTCTCTTTCCCTCGG	64.69/63.67	3	106	91	0.995
ARB_07814	Isocitrate lyase	TCTATGTTTCTGGTTGGCAGAGC	CGGCACAGTATTCATTGGGTAGT	61.43/61.23	2	92	87.9	0.991
ARB_03514	Class III chitinase ChiA2	TCTATCTATTGGCGGAGCGACAT	AATGTATCCCACAACAGGTTGGC	61.94/62.00	-	90	91.3	0.999
ARB_05770	1,3-beta-glucanosyltranserase	CGTGCTGATCCCGAAATCTCTT	CGCTCCTTGAGGAACATACGGA	61,26/62,83	1	194	100.2	0.999
ARB_02741	GPI_anchored CFEM domain protein	ACTGATGGATGCTCCGAGTTGA	GGACTTGACGCAAGGAGTGATCT	62,17/63,15	1	87	96.4	0.999
ARB_07818	Cytochrome P450 monooxygenase	GCAATTTCTGTCAGCGTGTCTCG	AAGCGGAATCTGTCAAAGGTCAG	63.09/61.61	1	161	89.9	0.998
ARB_04645	Catalase easC	CATACGGAGAATTTGAGGTGACTG	TGAGAATCGAGTAACACATTGCGTC	59.83/61.81	1	101	105.9	0.984
ARB_07994	polyketide synthase from cluster A	TACGATAAATCTGGAGAGCCAACG	TCTAACAGCTTGAGCCTAGACCG	60.90/62.44	4	83	98.6	0.997
ARB_07991	Fasciclin domain family protein (cluster A)	TAAAGCCTTCGACAAGTTGGGA	GAAGCAGAGTCGGAAGATGTATTT	60.42/59.18	2	197	97.7	0.996
ARB_07534	polyketide synthase from cluster B	CACGGTCCTAGCGTTACTATTGA	ATGAAGAGCAGACCCGACAATAA	60.40/60.27	3	123	97.7	0.998
ARB_03861	Glutathione S-transferase Ure2-like	CAAACACCGACCTGAATATCTGGG	ATTCGTTGGTATCGTGTGGAAAGC	62.06/62.21	-	105	97.4	0.999
ARB_06116	DNA-dependent RNA polymerase II (rpb2)	GTTGGAAATGCTCAAGCCCTGTA	TTGGTTCATGCTCATTGGTGAGG	61.94/61.95	-	109	96.5	0.999
ARB_03667	ADP-rf	GAAGATGCTCAACGAGGACGAAC	TAGATTGGATGTACCAGGCACG	62.20/60.55	3	149	99.7	1
TERG_04919	Chitin synthase	CGAAGTCTCCGGCTACTCGTAT	CCGGGAAGCGGAGTATCC	not known	not known	not known	96.7	0.996
ARB_00512	Mitotic cohesin complex subunit Psm1	ACTTTGAAGACTCTCGCAAACGC	CAATATCCAGGTATGCTTTCCCGC	62.37/62.46	2	183	95.1	0.999

## Sheet: Reference genes stability
Supplementary 2b: Results of the reference gene stability tests
	rpb2 (ARB_06116)	adp-rf (ARB_03667)	psm1 (ARB_00512)	CHS (TERG_04919)
normFinder	0.091	0.093	0.338	0.728
BestKeeper	0.637	0.756	0.531	1.223
Genorm	0.182	0.224	0.182	0.483
ΔCt	0.365	0.381	0.444	0.742
Comprehensive stability	1.189	1.732	2.449	4
