# Supplementary material for: Comparative gene expression analysis in closely related dermatophytes reveals secondary metabolism as a candidate driver of virulence
Source: Microbiol Spectr. 2025 Oct 9;13(11):e01383-25. doi: 10.1128/spectrum.01383-25 (PMC12584700; doi:10.1128/spectrum.01383-25)
Supplement: Supplemental material 3 — Results of the RT-qPCR analysis, including relative gene expression (ΔCt) values. [file spectrum.01383-25-s0003.xlsx]

## Sheet: Ct SDB
Supplementary 3a: Results of the RT-qPCR analysis of strains grown on Sabouraud dextrose agar (SDA). The threshold values (Ct) are presented as mean ± standard deviation
	T. benhamiae var. benhamiae			T. benhamiae var. luteum			T. europaeum			T. japonicum
	a	b	c	a	b	c	a	b	c	a	b	c
ARB_07991	28.68 (0.11)	27.65 (0.1)	29.05 (0.01)	28.4 (0.37)	22.13 (0.02)	34.27 (0.19)	32.71 (0.24)	35.91 (0.53)	30.2 (0.16)	29.36 (0.18)	29.36 (0.18)	26.04 (0.07)
ARB_00701	27.18 (0.08)	32.57 (0.17)	32.44 (0.12)	30.41 (0.09)	32.94 (0.18)	32.77 (0.01)	30.7 (0.09)	26.41 (0.08)	30.45 (0.34)	30.21 (0.04)	30.21 (0.04)	29.995 (0.13)
ARB_06110	32.74 (0.23)	31.74 (0.11)	28.75 (0.08)	28.72 (0.08)	25.41 (0.05)	26.56 (0.05)	29.95 (0.16)	31.61 (0.18)	29.15 (0.11)	28.77 (0.03)	28.77 (0.03)	28.15 (0.08)
ARB_06651	27.56 (0)	28.09 (0.05)	28.1 (0)	24.34 (0.04)	30.01 (0.13)	30.28 (0.13)	25.92 (0.08)	28.71 (0.07)	25.29 (0.08)	25.69 (0.25)	25.69 (0.25)	24.065 (0.08)
ARB_00494	33.25 (0.33)	25.39 (0.01)	28.38 (0.01)	26.77 (0.34)	33.92 (1.09)	33.43 (0.54)	30.7 (0.26)	31.29 (0.1)	27.94 (0.08)	30.44 (0.04)	30.44 (0.04)	28.8 (0.08)
ARB_04645	32.81 (0.15)	29.27 (0.01)	31.53 (0.31)	32.81 (0.21)	36.23 (0.3)	32.06 (0.23)	31.11 (0.3)	25.51 (0.01)	28.9 (0.31)	32.5 (0.18)	32.5 (0.18)	29.74 (0.06)
ARB_07994	28.15 (0.06)	33.13 (0.12)	32.52 (0.28)	31.99 (0.14)	33.72 (0.04)	32.71 (0.16)	29.97 (0.11)	31.49 (0.16)	27.71 (0.06)	27.09 (0.08)	27.09 (0.08)	24.815 (0.18)
ARB_07638	29.55 (0.06)	28.58 (0.08)	30.83 (0.01)	26.45 (0.04)	28.41 (0.08)	28.03 (0.01)	23.52 (0.03)	24.96 (0.13)	24.68 (0.13)	26.33 (0.07)	26.33 (0.07)	24.66 (0.01)
ARB_07814	31.9 (0.3)	31.97 (0.06)	32.01 (0.25)	27.32 (0.02)	30.99 (0.01)	30.96 (0.08)	26.69 (0.03)	28.61 (0.04)	27.95 (0.11)	27.65 (0.4)	27.65 (0.4)	27.405 (0.02)
ARB_07818	31.33 (0.08)	26.23 (0.07)	31.59 (0.01)	30.04 (0.28)	25.33 (0.04)	32.66 (0.31)	28.76 (0.1)	29.79 (0.03)	28.24 (0.01)	29.35 (0.09)	29.35 (0.09)	27.15 (0.04)
ARB_03514	27.9 (0)	34.31 (0.21)	33.95 (0)	26.79 (0.01)	28.76 (0.25)	34.84 (0.32)	32.59 (0.21)	34.1 (0.23)	32.53 (0.25)	32.56 (0.22)	32.56 (0.22)	31.55 (0.01)
ARB_04170	29.29 (0.04)	28.15 (0.09)	27.8 (0.08)	24.81 (0.01)	29.51 (0.04)	29.87 (0.19)	25.43 (0.16)	26.94 (0.03)	26.49 (0)	26.38 (0.25)	26.38 (0.25)	25.265 (0.06)
ARB_03861	28.61 (0.01)	30.26 (0.11)	29.37 (0.04)	24.45 (0.06)	25.98 (0.07)	29.85 (0.29)	28.71 (0)	30.38 (0.09)	28.02 (0.04)	25.29 (0.18)	25.29 (0.18)	29.46 (0.3)
ARB_05770	20.54 (0.08)	19.37 (0.02)	21.22 (0)	19.54 (0.03)	19.64 (0.04)	26.86 (0.18)	24.03 (0.06)	25.34 (0.02)	25.2 (0.06)	25.08 (0.01)	25.08 (0.01)	23.355 (0.06)
ARB_02741	25.36 (0.08)	24.6 (0.04)	24.18 (0.01)	22.93 (0.07)	25.65 (0.05)	24.7 (0.05)	20.64 (0.04)	21.49 (0)	22.58 (0.08)	24.78 (0.01)	24.78 (0.01)	21.225 (0.02)
ARB_07534	32.47 (0.16)	33.68 (0.25)	34.34 (0.35)	29.98 (0.02)	25.57 (0.01)	33.85 (0.06)	29.66 (0.06)	31.27 (0.18)	29.37 (0.12)	30.82 (0.28)	30.82 (0.28)	29.44 (0.06)
rpb2 (ARB_06116)
	T. benhamiae var. benhamiae			T. benhamiae var. luteum			T. europaeum			T. japonicum
	a	b	c	a	b	c	a	b	c	a	b	c
ARB_07991	24.27 (0.08)	23.21 (0.06)	24.51 (0.06)	27.45 (0.11)	22.73 (0.08)	30.24 (0.2)	26.7 (0.08)	28.37 (0.01)	27.19 (0.06)	28.09 (0.12)	27.27 (0.14)	26.87 (0.13)
ARB_00701	24.27 (0.08)	29.69 (0.02)	29.92 (0.01)	27.19 (0.04)	30.9 (0.2)	30.24 (0.2)	26.7 (0.08)	21.98 (0.06)	27.19 (0.06)	27.39 (0.06)	27.27 (0.14)	26.94 (0.25)
ARB_06110	29.35 (0.14)	29.46 (0.07)	24.51 (0.06)	26.95 (0.14)	22.73 (0.08)	23.28 (0)	26.7 (0.08)	28.37 (0.01)	27.19 (0.06)	27.31 (0.05)	27.27 (0.14)	26.86 (0.11)
ARB_06651	24.27 (0.08)	29.37 (0.05)	24.51 (0.06)	26.81 (0.13)	30.59 (0.03)	30.24 (0.2)	26.7 (0.08)	28.37 (0.01)	27.19 (0.06)	27.11 (0)	27.27 (0.14)	26.6 (0.12)
ARB_00494	29.35 (0.14)	23.21 (0.06)	24.51 (0.06)	26.95 (0.14)	30.88 (0.67)	29.75 (0.02)	26.25 (0.21)	27.3 (0.29)	26.59 (0.35)	27.31 (0.05)	26.42 (0.11)	26.86 (0.11)
ARB_04645	29.35 (0.23)	23.21 (0.06)	29.81 (0.17)	26.81 (0.13)	30.59 (0.03)	29.75 (0.02)	26.25 (0.21)	27.3 (0.29)	26.59 (0.35)	27.11 (0)	26.42 (0.11)	26.6 (0.12)
ARB_07994	24.27 (0.08)	29.69 (0.02)	29.92 (0.01)	27.19 (0.04)	30.9 (0.2)	29.75 (0.02)	26.25 (0.21)	27.3 (0.29)	26.59 (0.35)	27.39 (0.06)	26.42 (0.11)	26.94 (0.25)
ARB_07638	29.35 (0.14)	29.46 (0.07)	29.71 (0)	26.95 (0.14)	30.88 (0.67)	29.75 (0.02)	26.25 (0.21)	27.3 (0.29)	26.59 (0.35)	27.31 (0.05)	26.42 (0.11)	26.86 (0.11)
ARB_07814	29.35 (0.14)	29.46 (0.07)	29.71 (0)	26.95 (0.14)	30.88 (0.67)	29.75 (0.02)	26.25 (0.21)	27.3 (0.29)	26.59 (0.35)	27.31 (0.05)	26.42 (0.11)	26.86 (0.11)
ARB_07818	29.5 (0.33)	23.21 (0.06)	29.92 (0.01)	27.19 (0.04)	22.73 (0.08)	29.75 (0.02)	26.25 (0.21)	27.3 (0.29)	26.59 (0.35)	27.39 (0.06)	26.42 (0.11)	26.94 (0.25)
ARB_03514	24.27 (0.08)	29.96 (0.13)	30.17 (0.17)	21.83 (0.06)	22.73 (0.08)	29.94 (0.27)	26.26 (0.23)	27.43 (0.08)	26.84 (0.35)	28.09 (0.12)	26.89 (0.21)	26.87 (0.13)
ARB_04170	29.5 (0.33)	29.69 (0.02)	24.51 (0.06)	27.19 (0.04)	30.9 (0.2)	29.94 (0.27)	26.26 (0.23)	27.43 (0.08)	26.84 (0.35)	27.39 (0.06)	26.89 (0.21)	26.94 (0.25)
ARB_03861	29.35 (0.23)	29.37 (0.05)	29.81 (0.17)	26.81 (0.13)	30.59 (0.03)	29.94 (0.27)	26.26 (0.23)	27.43 (0.08)	26.84 (0.35)	27.11 (0)	26.89 (0.21)	26.6 (0.12)
ARB_05770	24.16 (0)	23.2 (0.1)	25.2 (0.11)	22.43 (0.06)	22.7 (0.13)	29.94 (0.27)	26.26 (0.23)	27.43 (0.08)	26.84 (0.35)	27.3 (0.09)	26.89 (0.21)	26.62 (0.06)
ARB_02741	29.35 (0.23)	29.37 (0.05)	29.81 (0.17)	26.81 (0.13)	30.59 (0.03)	29.94 (0.27)	26.26 (0.23)	27.43 (0.08)	26.84 (0.35)	27.11 (0)	26.89 (0.21)	26.6 (0.12)
ARB_07534	29.68 (0.21)	29.96 (0.13)	30.17 (0.17)	27.45 (0.11)	24.58 (0.04)	29.94 (0.27)	26.26 (0.23)	27.43 (0.08)	26.84 (0.35)	28.09 (0.12)	26.89 (0.21)	26.87 (0.13)
adp-rf (ARB_03667)
	T. benhamiae var. benhamiae			T. benhamiae var. luteum			T. europaeum			T. japonicum
	a	b	c	a	b	c	a	b	c	a	b	c
ARB_07991	20.21 (0.06)	19.05 (0.04)	20.41 (0.01)	23.29 (0.13)	19.4 (0)	26.09 (0.23)	22.76 (0.13)	24.79 (0.11)	23.65 (0.02)	24.35 (0.01)	23.53 (0.16)	22.64 (0.01)
ARB_00701	20.21 (0.06)	25.25 (0.06)	25.45 (0.02)	23.25 (0.1)	26.92 (0.11)	26.09 (0.23)	22.76 (0.13)	18.12 (0.01)	23.65 (0.02)	23.86 (0.08)	23.53 (0.16)	22.57 (0.08)
ARB_06110	25.26 (0.04)	25.16 (0.07)	20.41 (0.01)	23.16 (0.01)	19.4 (0)	19.32 (0.02)	22.76 (0.13)	24.79 (0.11)	23.65 (0.02)	23.83 (0.05)	23.53 (0.16)	22.44 (0.12)
ARB_06651	20.21 (0.06)	25.17 (0.05)	20.41 (0.01)	23.11 (0.01)	26.87 (0.06)	26.09 (0.23)	22.76 (0.13)	24.79 (0.11)	23.65 (0.02)	23.75 (0.07)	23.53 (0.16)	22.48 (0.03)
ARB_00494	25.26 (0.04)	19.05 (0.04)	20.41 (0.01)	23.16 (0.01)	28.46 (2.16)	25.53 (0.08)	22.25 (0.25)	23.87 (0.05)	23.2 (0.02)	23.83 (0.05)	23.08 (0.06)	22.44 (0.12)
ARB_04645	25.16 (0.01)	19.05 (0.04)	25.44 (0.08)	23.11 (0.01)	26.87 (0.06)	25.53 (0.08)	22.25 (0.25)	23.87 (0.05)	23.2 (0.02)	23.75 (0.07)	23.08 (0.06)	22.48 (0.03)
ARB_07994	20.21 (0.06)	25.25 (0.06)	25.45 (0.02)	23.25 (0.1)	26.92 (0.11)	25.53 (0.08)	22.25 (0.25)	23.87 (0.05)	23.2 (0.02)	23.86 (0.08)	23.08 (0.06)	22.57 (0.08)
ARB_07638	25.26 (0.04)	25.16 (0.07)	25.36 (0.05)	23.16 (0.01)	28.46 (2.16)	25.53 (0.08)	22.25 (0.25)	23.87 (0.05)	23.2 (0.02)	23.83 (0.05)	23.08 (0.06)	22.44 (0.12)
ARB_07814	25.26 (0.04)	25.16 (0.07)	25.36 (0.05)	23.16 (0.01)	28.46 (2.16)	25.53 (0.08)	22.25 (0.25)	23.87 (0.05)	23.2 (0.02)	23.83 (0.05)	23.08 (0.06)	22.44 (0.12)
ARB_07818	25.3 (0.06)	19.05 (0.04)	25.45 (0.02)	23.25 (0.1)	19.4 (0)	25.53 (0.08)	22.25 (0.25)	23.87 (0.05)	23.2 (0.02)	23.86 (0.08)	23.08 (0.06)	22.57 (0.08)
ARB_03514	20.21 (0.06)	25.39 (0.01)	25.5 (0.09)	18.09 (0.04)	19.4 (0)	26.14 (0.01)	22.7 (0.2)	24.24 (0.12)	23.59 (0.01)	24.35 (0.01)	23.01 (0.45)	22.64 (0.01)
ARB_04170	25.3 (0.06)	25.25 (0.06)	20.41 (0.01)	23.25 (0.1)	26.92 (0.11)	26.14 (0.01)	22.7 (0.2)	24.24 (0.12)	23.59 (0.01)	23.86 (0.08)	23.01 (0.45)	22.57 (0.08)
ARB_03861	25.16 (0.01)	25.17 (0.05)	25.44 (0.08)	23.11 (0.01)	26.87 (0.06)	26.14 (0.01)	22.7 (0.2)	24.24 (0.12)	23.59 (0.01)	23.75 (0.07)	23.01 (0.45)	22.48 (0.03)
ARB_05770	19.64 (0.3)	18.25 (0.01)	20.21 (0.01)	17.88 (0.1)	18.49 (0)	26.14 (0.01)	22.7 (0.2)	24.24 (0.12)	23.59 (0.01)	23.76 (0.04)	23.33 (0.04)	22.36 (0.23)
ARB_02741	25.16 (0.01)	25.17 (0.05)	25.44 (0.08)	23.11 (0.01)	26.87 (0.06)	26.14 (0.01)	22.7 (0.2)	24.24 (0.12)	23.59 (0.01)	23.75 (0.07)	23.01 (0.45)	22.48 (0.03)
ARB_07534	25.39 (0.01)	25.39 (0.01)	25.5 (0.09)	23.29 (0.13)	20.4 (0.04)	26.14 (0.01)	22.7 (0.2)	24.24 (0.12)	23.59 (0.01)	24.35 (0.01)	23.01 (0.45)	22.64 (0.01)

## Sheet: Ct MSE 
Supplementary 3b: Results of the RT-qPCR analysis of strains grown on murine skin explants (MSE). The threshold values (Ct) are presented as mean ± standard deviation
	T. benhamiae var. benhamiae			T. benhamiae var. luteum			T. europaeum			T. japonicum
	a	b	c	a	b	c	a	b	c	a	b	c
ARB_07991	27.98 (0.02)	27.42 (0.1)	29.17 (0.16)	23.16 (0.08)	23.88 (0.05)	21.84 (0.06)	24.59 (0.02)	26.34 (0.04)	23.9 (0.03)	27.29 (0.04)	25.77 (0.05)	23.76 (0.04)
ARB_00701	17.77 (0.02)	19.01 (0.01)	17.16 (0.01)	19.02 (0.01)	19.32 (0.01)	19.54 (0)	21.08 (0.01)	19.83 (0.04)	15.68 (0.02)	16.34 (0.01)	15.82 (0.02)	16.35 (0.28)
ARB_06110	22.87 (0.06)	22.2 (0.02)	24.29 (0.05)	24.82 (0.07)	23.2 (0.06)	21.41 (0.02)	24.64 (0.12)	24.01 (0)	23.23 (0.01)	25.39 (0.07)	24.08 (0.01)	23.93 (0.02)
ARB_06651	22.06 (0.07)	20 (0)	20.63 (0.04)	19.8 (0.04)	18.43 (0.01)	17.27 (0.01)	19.35 (0.02)	19.02 (0.01)	19.85 (0.06)	20.41 (0.06)	19.53 (0.21)	19.04 (0.01)
ARB_00494	18.68 (0.06)	17.12 (0.04)	17.85 (0.06)	19.64 (0.06)	18.46 (0.01)	17.45 (0.04)	19.99 (0.06)	18.56 (0.06)	18.64 (0.01)	19.12 (0.04)	18.22 (0.01)	18.59 (0.03)
ARB_04645	20.45 (0.04)	20.85 (0.01)	21 (0.03)	22.47 (0.02)	23.85 (0.05)	25 (0.04)	26.42 (0.11)	24.58 (0.08)	19.11 (0.03)	19.68 (0.04)	19.16 (0.08)	20.67 (0.3)
ARB_07994	25.18 (0.01)	25.89 (0.01)	25.84 (0.02)	25.76 (0.07)	25.66 (0.06)	25.4 (0.19)	24.37 (0.02)	24.6 (0.01)	22.6 (0.01)	25.72 (0.06)	24.98 (0.03)	21.61 (0.03)
ARB_07638	22.84 (0.05)	23.78 (0.02)	22.88 (0.01)	21.12 (0.02)	22.3 (0.06)	21.81 (0.02)	21.66 (0.02)	20.03 (0.03)	20.98 (0.04)	21.8 (0.03)	20.33 (0.16)	20.21 (0.08)
ARB_07814	23.77 (0.09)	24.88 (0.01)	24.05 (0.04)	22.39 (0)	24.06 (0.04)	23.53 (0.04)	23.61 (0.05)	22.69 (0.04)	23.54 (0)	23.56 (0.08)	22.47 (0)	22.54 (0.06)
ARB_07818	21.55 (0.04)	19.89 (0.08)	20.98 (0.09)	21.66 (0.03)	21.12 (0.06)	20.95 (0)	23.47 (0.01)	21.56 (0.03)	19.58 (0.01)	19.71 (0.07)	18.27 (0.22)	18.19 (0.01)
ARB_03514	21.13 (0.01)	21.28 (0.03)	21.29 (0.01)	24.38 (0.01)	25.47 (0.02)	27.1 (0.01)	22.05 (0.01)	20.81 (0)	20.1 (0)	20.64 (0.06)	20.95 (0.01)	19.72 (0.08)
ARB_04170	21.24 (0.03)	21.03 (0.03)	20.76 (0.05)	21.7 (0.04)	20.96 (0.03)	18.25 (0.01)	21.27 (0.06)	20.4 (0.02)	19.39 (0.03)	20.96 (0.01)	18.97 (0.1)	19.18 (0.04)
ARB_03861	23.28 (0.04)	23.4 (0.01)	22.39 (0)	20.19 (0.01)	20.63 (0.06)	19.28 (0.02)	21.4 (0.02)	20.8 (0.07)	21.13 (0.01)	23.58 (0.04)	20.19 (0.01)	23.89 (0.01)
ARB_05770	21.1 (0.04)	20.7 (0.04)	20.93 (0.01)	20.5 (0)	20.27 (0.01)	20.09 (0.17)	21.15 (0)	21.24 (0.03)	21.06 (0.03)	20.49 (0.01)	20.04 (0.02)	19.87 (0.04)
ARB_02741	17.14 (0.01)	16.58 (0.07)	16.58 (0.02)	18.13 (0.03)	17.67 (0.12)	15.42 (0.01)	16.07 (0.04)	15.41 (0.03)	15.44 (0.06)	16.28 (0.02)	15.28 (0.06)	15.6 (0.04)
ARB_07534	24.09 (0.02)	25.7 (0.11)	26.91 (0.09)	19.53 (0.02)	18.79 (0.02)	17.6 (0.07)	21.25 (0.05)	23.5 (0.01)	22.09 (0.05)	25.1 (0.01)	24.23 (0.25)	20.37 (0.28)
rpb2 (ARB_06116)
	T. benhamiae var. benhamiae			T. benhamiae var. luteum			T. europaeum			T. japonicum
	a	b	c	a	b	c	a	b	c	a	b	c
ARB_07991	22.99 (0.04)	22.8 (0.08)	23.27 (0.04)	22.93 (0.07)	22.84 (0.13)	22.22 (0.01)	22.71 (0.06)	22.29 (0.08)	22.89 (0.05)	22.71 (0.05)	22.63 (0.05)	22.39 (0)
ARB_00701	22.99 (0.04)	22.8 (0.08)	23.27 (0.04)	22.93 (0.07)	22.84 (0.13)	22.22 (0.01)	22.71 (0.06)	22.29 (0.08)	22.89 (0.05)	22.71 (0.05)	22.63 (0.05)	22.39 (0)
ARB_06110	22.85 (0.07)	23.16 (0.11)	23.14 (0.06)	23.1 (0.03)	23.18 (0.06)	22.22 (0.01)	22.71 (0.06)	22.29 (0.08)	22.89 (0.05)	23.05 (0.04)	22.63 (0.05)	22.69 (0.06)
ARB_06651	23.47 (0.05)	23.41 (0.06)	23.77 (0.03)	23.4 (0.08)	23.4 (0.16)	22.22 (0.01)	22.71 (0.06)	22.29 (0.08)	22.89 (0.05)	23.23 (0.07)	22.63 (0.05)	23 (0.13)
ARB_00494	22.85 (0.07)	23.16 (0.11)	23.14 (0.06)	23.19 (0.01)	23.18 (0.06)	22.19 (0.06)	22.66 (0.01)	22.28 (0.02)	22.83 (0.13)	23.05 (0.04)	22.56 (0.07)	22.69 (0.06)
ARB_04645	22.85 (0.07)	23.16 (0.11)	23.14 (0.06)	23.19 (0.01)	23.18 (0.06)	22.19 (0.06)	22.66 (0.01)	22.28 (0.02)	22.83 (0.13)	23.05 (0.04)	22.56 (0.07)	22.69 (0.06)
ARB_07994	22.31 (0.01)	22.63 (0.01)	22.58 (0.03)	22.71 (0.08)	22.67 (0.1)	22.04 (0.04)	22.73 (0.11)	22.16 (0.09)	22.76 (0.01)	22.62 (0.04)	22.48 (0.04)	22.11 (0.06)
ARB_07638	23.08 (0.04)	23.42 (0.16)	23.35 (0.04)	23.38 (0.06)	23.42 (0.01)	22.04 (0.04)	22.73 (0.11)	22.16 (0.09)	22.76 (0.01)	23.31 (0.11)	22.48 (0.04)	22.11 (0.06)
ARB_07814	23.08 (0.04)	23.42 (0.16)	23.35 (0.04)	23.38 (0.06)	23.42 (0.01)	22.04 (0.04)	22.73 (0.11)	22.16 (0.09)	22.76 (0.01)	23.31 (0.11)	22.48 (0.04)	22.11 (0.06)
ARB_07818	23.08 (0.04)	23.42 (0.16)	23.35 (0.04)	23.38 (0.06)	23.42 (0.01)	22.04 (0.04)	22.73 (0.11)	22.16 (0.09)	22.76 (0.01)	23.31 (0.11)	22.48 (0.04)	22.11 (0.06)
ARB_03514	23.08 (0.04)	23.42 (0.16)	23.35 (0.04)	23.38 (0.06)	23.42 (0.01)	21.86 (0.01)	22.5 (0.04)	21.98 (0)	22.62 (0.05)	23.31 (0.11)	22.25 (0.02)	21.55 (0.19)
ARB_04170	22.31 (0.01)	22.63 (0.01)	22.58 (0.03)	22.71 (0.08)	22.67 (0.1)	21.86 (0.01)	22.5 (0.04)	21.98 (0)	22.62 (0.05)	22.62 (0.04)	22.25 (0.02)	21.55 (0.19)
ARB_03861	22.31 (0.01)	22.63 (0.01)	22.58 (0.03)	22.71 (0.08)	22.67 (0.1)	21.86 (0.01)	22.5 (0.04)	21.98 (0)	22.62 (0.05)	22.62 (0.04)	22.25 (0.02)	21.55 (0.19)
ARB_05770	23.47 (0.05)	23.41 (0.06)	23.77 (0.03)	23.4 (0.08)	23.4 (0.16)	22.22 (0.01)	22.71 (0.06)	22.29 (0.08)	22.89 (0.05)	23.23 (0.07)	22.56 (0.07)	23 (0.13)
ARB_02741	23.47 (0.05)	23.41 (0.06)	23.77 (0.03)	23.4 (0.08)	23.4 (0.16)	22.19 (0.06)	22.66 (0.01)	22.28 (0.02)	22.83 (0.13)	23.23 (0.07)	22.56 (0.07)	23 (0.13)
ARB_07534	23.47 (0.05)	23.41 (0.06)	23.77 (0.03)	23.4 (0.08)	23.4 (0.16)	21.86 (0.01)	22.5 (0.04)	21.98 (0)	22.62 (0.05)	23.23 (0.07)	22.25 (0.02)	23 (0.13)
adp-rf (ARB_03667)
	T. benhamiae var. benhamiae			T. benhamiae var. luteum			T. europaeum			T. japonicum
	a	b	c	a	b	c	a	b	c	a	b	c
ARB_07991	19.1 (0.04)	18.51 (0.01)	19.38 (0.03)	19.1 (0.01)	18.76 (0.03)	17.83 (0.09)	18.38 (0.16)	18.01 (0.05)	18.44 (0.07)	18.65 (0.01)	18.22 (0.04)	18.27 (0.05)
ARB_00701	19.1 (0.04)	18.51 (0.01)	19.38 (0.03)	19.1 (0.01)	18.76 (0.03)	17.83 (0.09)	18.38 (0.16)	18.01 (0.05)	18.44 (0.07)	18.65 (0.01)	18.22 (0.04)	18.27 (0.05)
ARB_06110	18.68 (0.04)	18.68 (0.05)	19.12 (0.01)	19.21 (0.02)	18.84 (0.01)	17.83 (0.09)	18.38 (0.16)	18.01 (0.05)	18.44 (0.07)	18.88 (0.01)	18.22 (0.04)	18.3 (0.01)
ARB_06651	19.17 (0.01)	18.89 (0.01)	19.55 (0.01)	19.27 (0.03)	19.01 (0.02)	17.83 (0.09)	18.38 (0.16)	18.01 (0.05)	18.44 (0.07)	18.84 (0.01)	18.22 (0.04)	18.45 (0.03)
ARB_00494	18.68 (0.04)	18.68 (0.05)	19.12 (0.01)	19.23 (0.01)	18.84 (0.01)	18.17 (0.03)	18.57 (0.02)	18.33 (0.01)	18.77 (0.07)	18.88 (0.01)	18.54 (0.08)	18.3 (0.01)
ARB_04645	18.68 (0.04)	18.68 (0.05)	19.12 (0.01)	19.23 (0.01)	18.84 (0.01)	18.17 (0.03)	18.57 (0.02)	18.33 (0.01)	18.77 (0.07)	18.88 (0.01)	18.54 (0.08)	18.3 (0.01)
ARB_07994	18.57 (0.08)	18.6 (0.01)	19.08 (0.18)	19.17 (0)	18.65 (0.08)	17.97 (0.08)	18.6 (0.02)	18.14 (0.03)	18.67 (0.01)	18.85 (0.01)	18.29 (0.01)	17.58 (0.02)
ARB_07638	19.19 (0.01)	19.11 (0.04)	19.6 (0.2)	19.79 (0.22)	19.3 (0.13)	17.97 (0.08)	18.6 (0.02)	18.14 (0.03)	18.67 (0.01)	19.24 (0.06)	18.29 (0.01)	17.58 (0.02)
ARB_07814	19.19 (0.01)	19.11 (0.04)	19.6 (0.2)	19.79 (0.22)	19.3 (0.13)	17.97 (0.08)	18.6 (0.02)	18.14 (0.03)	18.67 (0.01)	19.24 (0.06)	18.29 (0.01)	17.58 (0.02)
ARB_07818	19.19 (0.01)	19.11 (0.04)	19.6 (0.2)	19.79 (0.22)	19.3 (0.13)	17.97 (0.08)	18.6 (0.02)	18.14 (0.03)	18.67 (0.01)	19.24 (0.06)	18.29 (0.01)	17.58 (0.02)
ARB_03514	19.19 (0.01)	19.11 (0.04)	19.6 (0.2)	19.79 (0.22)	19.3 (0.13)	18.07 (0.03)	18.73 (0.04)	18.31 (0.02)	18.88 (0.01)	19.24 (0.06)	18.55 (0.01)	17.51 (0.03)
ARB_04170	18.57 (0.08)	18.6 (0.01)	19.08 (0.18)	19.17 (0)	18.65 (0.08)	18.07 (0.03)	18.73 (0.04)	18.31 (0.02)	18.88 (0.01)	18.85 (0.01)	18.55 (0.01)	17.51 (0.03)
ARB_03861	18.57 (0.08)	18.6 (0.01)	19.08 (0.18)	19.17 (0)	18.65 (0.08)	18.07 (0.03)	18.73 (0.04)	18.31 (0.02)	18.88 (0.01)	18.85 (0.01)	18.55 (0.01)	17.51 (0.03)
ARB_05770	19.17 (0.01)	18.89 (0.01)	19.55 (0.01)	19.27 (0.03)	19.01 (0.02)	17.83 (0.09)	18.38 (0.16)	18.01 (0.05)	18.44 (0.07)	18.84 (0.01)	18.54 (0.08)	18.45 (0.03)
ARB_02741	19.17 (0.01)	18.89 (0.01)	19.55 (0.01)	19.27 (0.03)	19.01 (0.02)	18.17 (0.03)	18.57 (0.02)	18.33 (0.01)	18.77 (0.07)	18.84 (0.01)	18.54 (0.08)	18.45 (0.03)
ARB_07534	19.17 (0.01)	18.89 (0.01)	19.55 (0.01)	19.27 (0.03)	19.01 (0.02)	18.07 (0.03)	18.73 (0.04)	18.31 (0.02)	18.88 (0.01)	18.84 (0.01)	18.55 (0.01)	18.45 (0.03)

## Sheet: ΔCt; 2^ΔΔCt
Supplementary 3c: The relative gene expression (ΔCt) values for each strain under different culture conditions and the effect size measure values (2^-ΔΔCt) for individual genes; SDB = Sabouraud dextrose broth, MSE = murine skin explants
	ΔCt
Taxa	Strain	Cultivation	ARB_07991	ARB_00701	ARB_06110	ARB_06651	ARB_00494	ARB_04645	ARB_07994	ARB_07638	ARB_07814	ARB_07818	ARB_03514	ARB_04170	ARB_03861	ARB_05770	ARB_02741	ARB_07534
T. benhamiae var. benhamiae	a	SDB	-1.88	-1.40468	-1.57077	-1.50546	-1.63467	-1.63502	-1.74364	-0.58451	-1.12525	-1.00069	-1.48075	-0.549959	-0.391669	0.41209	0.540991	-1.43426
	b	SDB	-1.90262	-1.45087	-1.27946	-0.231936	-1.17047	-2.39548	-1.66917	-0.32899	-1.14056	-1.29943	-1.73571	-0.198131	-0.865871	0.410581	0.75981	-1.74627
	c	SDB	-1.92305	-1.3514	-1.81871	-1.59668	-1.62985	-1.14989	-1.42735	-0.856285	-1.09585	-0.996228	-1.59973	-1.55591	-0.505333	0.448318	0.983619	-1.89174
T. benhamiae var. luteum	a	SDB	-0.884922	-1.4736	-1.06043	0.174659	-0.472451	-2.3123	-1.99652	-0.362149	-0.554355	-1.22809	-1.7854	0.120918	0.148414	0.184912	0.578055	-1.34043
	b	SDB	-0.310051	-1.14535	-1.2556	-0.362046	-1.16978	-2.2085	-1.4185	0.32834	-0.322812	-1.08604	-2.01159	-0.174821	0.79637	0.289822	0.879555	-0.896048
	c	SDB	-1.78079	-1.30947	-1.52017	-0.598932	-1.59203	-1.3008	-1.49444	-0.100778	-0.81285	-1.27968	-1.7769	-0.531748	-0.522708	0.357749	0.953683	-1.69027
T. europaeum	a	SDB	-2.32939	-1.69599	-1.5086	-0.335883	-1.77358	-2.02077	-1.6876	0.189202	-0.598459	-1.14974	-2.12077	-0.275344	-1.22496	0.135854	1.09481	-1.50699
	b	SDB	-2.72188	-1.80683	-1.45511	-0.603175	-1.57071	0.022085	-1.7429	0.162545	-0.742407	-1.07266	-2.1613	-0.323419	-1.31618	0.149439	1.23736	-1.58263
	c	SDB	-1.39632	-1.43097	-1.0785	0.0353561	-0.836934	-1.18007	-0.829426	0.0552652	-0.749145	-0.851635	-1.91222	-0.372224	-0.811573	0.00528321	0.75197	-1.20806
T. japonicum	a	SDB	-0.915562	-1.3045	-0.926703	-0.0721264	-1.34102	-2.08188	-0.433513	-0.198955	-0.509639	-0.949092	-1.65726	-0.219983	0.0405425	0.135099	0.18532	-1.33753
	b	SDB	-1.30878	-1.55886	-1.0626	-0.264463	-1.68831	-2.14445	-0.951812	-0.226912	-0.690341	-1.02362	-2.02728	-0.418843	-0.650851	0.0671722	0.322884	-1.58918
	c	SDB	-0.374979	-1.48995	-1.01272	0.133646	-1.14227	-1.53196	-0.0184317	-0.00325089	-0.67564	-0.610858	-1.7769	-0.149327	-1.4255	0.341899	0.944417	-1.36298
T. benhamiae var. benhamiae	a	MSE	-2.02299	0.931482	-0.6072	-0.210722	0.574919	0.0942292	-1.3986	-0.442772	-0.645012	-0.106375	0.000653752	-0.233824	-0.823157	0.064908	1.19175	-0.805861
	b	MSE	-1.97557	0.467517	-0.36938	0.325276	1.046	0.0198765	-1.55416	-0.652779	-0.884518	0.35161	-0.00392251	-0.120918	-0.806505	0.137363	1.30294	-1.32371
	c	MSE	-2.29	1.18442	-0.912969	0.292748	0.902953	0.0375444	-1.47601	-0.36475	-0.630311	0.126758	0.0490314	0.0218527	-0.451759	0.221895	1.44977	-1.5259
T. benhamiae var. luteum	a	MSE	-0.624479	0.56841	-1.06043	0.433465	0.431189	-0.370291	-1.42219	0.120933	-0.198465	-0.0203832	-0.732202	-0.222169	0.216468	0.25133	0.913055	0.525846
	b	MSE	-0.898054	0.421334	-0.6325	0.783491	0.702144	-0.835548	-1.47453	-0.244467	-0.661551	0.0611495	-1.07346	-0.0874107	0.00868767	0.282274	1.00785	0.702583
	c	MSE	-0.53037	0.137129	-0.39974	0.778541	0.751659	-1.41859	-1.59029	-0.468779	-0.863079	-0.241413	-1.8645	0.499698	0.199816	-0.0203781	1.35782	0.688037
T. europaeum	a	MSE	-1.17892	-0.15205	-1.18259	0.339418	0.17055	-1.70938	-1.09189	-0.258121	-0.720968	-0.715322	-0.375907	-0.191575	-0.226603	-0.182648	1.29581	-0.18401
	b	MSE	-1.80632	0.0895246	-1.11754	0.319619	0.478641	-1.26032	-1.31307	0.0305584	-0.621735	-0.35989	-0.174552	-0.0735706	-0.190405	-0.330578	1.39417	-0.976779
	c	MSE	-0.944744	1.41747	-0.742374	0.231229	0.594175	0.497648	-0.555162	-0.0682687	-0.692791	0.288549	0.168668	0.394805	-0.110044	-0.120004	1.52817	-0.389839
T. japonicum	a	MSE	-1.92815	1.23274	-1.27946	0.17678	0.507524	0.379861	-1.47011	-0.137188	-0.559256	0.398109	0.165399	-0.0641011	-0.822433	0.164534	1.35711	-1.18115
	b	MSE	-1.55901	1.30947	-1.05609	0.252442	0.642314	0.409308	-1.35583	0.0136537	-0.511477	0.539517	-0.145133	0.415201	0.0593657	0.155477	1.50394	-1.1157
	c	MSE	-1.00019	1.13185	-0.993206	0.4766	0.522654	-0.0530039	-0.521248	-0.0942759	-0.659713	0.42104	-0.0490314	0.101251	-1.26333	0.259632	1.4626	0.104733
2^-ΔΔCt
Taxa	Strain	ARB_07991	ARB_00701	ARB_06110	ARB_06651	ARB_00494	ARB_04645	ARB_07994	ARB_07638	ARB_07814	ARB_07818	ARB_03514	ARB_04170	ARB_03861	ARB_05770	ARB_02741	ARB_07534
T. benhamiae var. benhamiae	IHEM 4710	0.905641	5.04959	1.95013	2.45333	4.62543	3.31556	1.27019	1.10323	1.39497	1.85872	2.7922	1.24499	0.741497	0.786118	1.56999	1.54585
	USA 3356	0.95069	3.77999	1.87915	1.47142	4.64753	5.33452	1.08299	0.798969	1.1942	3.14059	3.32139	1.05498	1.04201	0.827472	1.45713	1.34031
	IHEM 3287	0.775418	5.79906	1.87351	3.70488	5.78697	2.27747	0.966834	1.40594	1.38083	2.17797	3.13565	2.98506	1.03783	0.854751	1.38142	1.28863
T. benhamiae var. luteum	IHEM 25742	1.19785	4.1182	1	1.19649	1.87078	3.84239	1.48899	1.39773	1.27977	2.3097	2.07512	0.788353	1.0483	1.04711	1.26138	3.64592
	SK 1248/12	0.665263	2.96222	1.54018	2.21228	3.66021	2.58999	0.961906	0.672307	0.790732	2.21482	1.91605	1.06246	0.579274	0.994782	1.093	3.02856
	IHEM 25077	2.3791	2.72566	2.17412	2.59813	5.07599	0.921601	0.935724	0.774855	0.965783	2.05376	0.941085	2.04407	1.65007	0.769436	1.3233	5.19927
T. europaeum	IHEM 20161	2.21986	2.91591	1.25354	1.59693	3.84807	1.24091	1.51122	0.733403	0.918588	1.35136	3.35163	1.05978	1.99772	0.801902	1.1495	2.50182
	IHEM 25062	1.8863	3.72272	1.26363	1.89578	4.1392	0.411111	1.34707	0.912574	1.08724	1.63895	3.96344	1.18908	2.18219	0.716969	1.11482	1.52188
	ME 192/12	1.36754	7.20224	1.26236	1.14542	2.69654	3.19922	1.20938	0.917936	1.03983	2.20409	4.23069	1.70176	1.62623	0.916821	1.71262	1.76324
T. japonicum	IHEM 17701	0.495656	5.80478	0.783088	1.18831	3.60136	5.5088	0.487476	1.04374	0.966193	2.54418	3.53733	1.1141	0.549818	1.02061	2.25291	1.11448
	VUT 97010	0.840763	7.30224	1.00452	1.43088	5.03022	5.87162	0.755748	1.18146	1.13199	2.95495	3.68624	1.78267	1.63605	1.06312	2.26743	1.38845
	NUBS 13002	0.648326	6.15514	1.01362	1.26835	3.17098	2.78747	0.705728	0.938855	1.0111	2.04471	3.31238	1.18968	1.11897	0.944572	1.43215	2.76583
