# Supplementary material for: Comparative gene expression analysis in closely related dermatophytes reveals secondary metabolism as a candidate driver of virulence
Source: Microbiol Spectr. 2025 Oct 9;13(11):e01383-25. doi: 10.1128/spectrum.01383-25 (PMC12584700; doi:10.1128/spectrum.01383-25)
Supplement: Supplemental material 4 — Statistical analysis of RT-qPCR data. [file spectrum.01383-25-s0004.xlsx]

## Sheet: Sheet1
Supplementary 4: Analysis of normality by Shapiro-Wilk test and statistical analysis by either ANOVA or Kruskal-Wallis test and subsequently by pairwise t-test; SDB = Sabouraud dextrose broth, MSE= murine skin explants; *** = p < 0.001; ** = p < 0.01; * = p < 0.05; TB = T. benhamiae var. benhamiae, TL = T. benhamiae var. luteum, TE = T. europaeum, TJ = T. japonicum
	SDB ΔCt			MSE ΔCt			2^-ΔΔCt
Locus	Shapiro-Wilk	ANOVA/Kruskal Wallis	pairwise t-test	Shapiro-Wilk	ANOVA/Kruskal Wallis	pairwise t-test	Shapiro-Wilk	ANOVA/Kruskal Wallis	pairwise t-test/pairwise Wilcoxon
ARB_07991	0.7585	0.0512	-	0.3153	0.0074 **	TL x TB = 0.0065 **	0.05853	0.0764	-
ARB_00701	0.8757	0.105	-	0.2843	0.184	-	0.2488	0.115	-
ARB_06110	0.4142	0.0739	-	0.3832	0.134	-	0.2684	0.0222 *	TBxTJ = 0.026 *
ARB_06651	0.03028	0.3395	-	0.2061	0.0581	-	0.03421	0.2276	-
ARB_00494	0.1189	0.678	-	0.9319	0.118	-	0.9907	0.346	-
ARB_04645	0.07421	0.407	-	0.09791	0.145	-	0.5979	0.149	-
ARB_07994	0.106	0.0188 *	TBxTJ = 0.042 *; TLxTJ = 0.038 *	0.002504	0.07524	-	0.877	0.0160 *	TExTJ = 0.016 *
ARB_07638	0.9036	0.025 *	TB x TE = 0.028 *	0.8783	0.0879	-	0.345	0.666	-
ARB_07814	0.363	0.0047 **	TBxTL = 0.0073 **; TBxTE = 0.0353 *; TBxTJ = 0.0147 *	0.08423	0.727	-	0.7717	0.0894	-
ARB_07818	0.5088	0.172	-	0.6094	0.0807	-	0.8077	0.252	-
ARB_03514	0.814	0.0329 *	TBxTE = 0.031 *	0.006532	0.08238	-	0.2291	0.0009 ***	TBxTL = 0.0168 *; TExTJ = 0.0011 *; TJxTL = 0.0034 *
ARB_04170	0.003225	0.4593	-	0.03878	0.4684	-	0.01208	0.875	-
ARB_03861	0.677	0.0981	-	0.2607	0.0563	-	0.3708	0.0684	-
ARB_05770	0.3476	0.0138 *	TBxTE = 0.0159 *	0.1406	0.0062 **	TBxTE = 0.0271 *; TLxTE = 0.0172 *; TJxTE = 0.0124 *	0.4624	0.0985	-
ARB_02741	0.801	0.208	-	0.1138	0.0819	-	0.03174	0.1129	-
ARB_07534	0.9393	0.3685	-	0.208	0.0064 **	TBxTL = 0.0066 **; TLxTJ = 0.0386 *	0.02593	0.06271	-
