# Supplementary material for: Comparative gene expression analysis in closely related dermatophytes reveals secondary metabolism as a candidate driver of virulence
Source: Microbiol Spectr. 2025 Oct 9;13(11):e01383-25. doi: 10.1128/spectrum.01383-25 (PMC12584700; doi:10.1128/spectrum.01383-25)
Supplement: Supplemental material 5 — BLAST comparison of secondary metabolite cluster genes between T. rubrum and T. europaeum. [file spectrum.01383-25-s0005.xlsx]

## Sheet: List1
Supplementary 5: Results of the BLAST analysis finding similarity between genes of T. rubrum (CBS 118892) belonging to the vioxathin, xanthomegnin and viomellein synthesis cluster as published by Fürtges et al., 2019 and Ninomiya et al., 2025 (77, 78) and genes of T. europaeum (CBS 11237).
Protein name	TERG locus/accesion number	ARB locus	Putative function	e-Value/ sequence identity
Tr-VioA	TERG_02850/XP_003235798	ARB_07994	Non-reducing polyketide synthase	0.0/96.59%
Tr-VioC	TERG_02848/XP_003235796	ARB_07992	Short chain dehydrogenase/reductase	0.0/92.80%
Tr-VioF	TERG_02847/XP_003235795	ARB_07991	Fasciclin domain-containing protein	3e-131/90.36%
Tr-VioL	TERG_02846/XP_003235794	ARB_07990	Laccase	0.0/92.32%
Tr-VioM	TERG_02845/XP_003235793	ARB_07989	Methyltransferase	0.0/96.03%
Tr-VioO1	TERG_02849/XP_003235797	ARB_07993	Flavin-dependent monooxygenase	0.0/95.96%
Tr-VioO2	TERG_02842/XP_003235790	ARB_07986	Flavin-binding protein	0.0/93.58%
Tr-VioR	TERG_02843/XP_003235791	ARB_07987	Transcription factor	2e-94/93.46%
Tr-VioT	TERG_02844/XP_003235792	ARB_07988	Transporter	0.0/97.65%
